# Supplementary material for: BRET-Based Biosensors to Measure Agonist Efficacies in Histamine H1 Receptor-Mediated G Protein Activation, Signaling and Interactions with GRKs and β-Arrestins
Source: Int J Mol Sci. 2022 Mar 16;23(6):3184. doi: 10.3390/ijms23063184 (PMC8953162; doi:10.3390/ijms23063184)
Supplement: Supplementary file 1 [file ijms-23-03184-s001.zip]

Archive with 1 entries (1 files):
- ijms-1627962-supplementary.pdf
